# Supplementary material for: Survival of Prosthodontic Restorations Luted with Resin-Based versus Composite-Based Cements: Retrospective Cohort Study
Source: Materials (Basel). 2022 Jan 2;15(1):312. doi: 10.3390/ma15010312 (PMC8746030; doi:10.3390/ma15010312)
Supplement: Supplementary file 1 [file materials-15-00312-s001.zip]

Archive with 1 entries (1 files):
- materials-1507265-supplementary.pdf
